# Supplementary material for: The Osmoprotectant Switch of Potassium to Compatible Solutes in an Extremely Halophilic Archaea Halorubrum kocurii 2020YC7
Source: Genes (Basel). 2022 May 24;13(6):939. doi: 10.3390/genes13060939 (PMC9222508; doi:10.3390/genes13060939)
Supplement: Supplementary file 1 [file genes-13-00939-s001.zip]

Archive with 1 entries (1 files):
- genes-1658012-supplementary.pdf
